# Supplementary material for: Genetic Evidence of the Black Death in the Abbey of San Leonardo (Apulia Region, Italy): Tracing the Cause of Death in Two Individuals Buried with Coins
Source: Pathogens. 2021 Oct 20;10(11):1354. doi: 10.3390/pathogens10111354 (PMC8619915; doi:10.3390/pathogens10111354)
Supplement: Supplementary file 1 [file pathogens-10-01354-s001.zip]

Archive with 1 entries (1 files):
- pathogens-1371260-supplementary.pdf
